# Supplementary material for: Stepwise rescue management of cataclysmic postpartum spontaneous coronary artery dissection using multimodal imaging
Source: Eur Heart J Case Rep. 2025 Nov 30;9(12):ytaf613. doi: 10.1093/ehjcr/ytaf613 (PMC12723234; doi:10.1093/ehjcr/ytaf613)
Supplement: ytaf613_Supplementary_Data [file ytaf613_supplementary_data.zip]

Archive with 16 entries (16 files):
- CCTA M4.png
- CCTA M6 1.png
- CCTA M6 2.png
- CCTA M6 3.png
- CCTA M6 4.png
- CCTA M6 5.png
- CCTA M6 6.png
- CCTA M6 after PCI 1.png
- CCTA M6 after PCI 2.png
- CCTA M6 after PCI 3.png
- CCTA M6 after PCI 4.png
- Cerebral MRI.mp4
- EKG.jpg
- First Angiogram.mp4
- Pullbacks after PCI.mp4
- Pullbacks before PCI.mp4
